# Supplementary material for: Photo-Rheological Fluid-Based Colorimetric Ultraviolet Light Intensity Sensor
Source: Sensors (Basel). 2019 Mar 5;19(5):1128. doi: 10.3390/s19051128 (PMC6427374; doi:10.3390/s19051128)
Supplement: Supplementary File 1 [file sensors-19-01128-s001.zip]

Archive with 1 entries (1 files):
- sensors-448774-supplementary.mp4
